# Supplementary material for: Pattern of Adaptive Divergence in Zingiber kawagoii Hayata (Zingiberaceae) along a Narrow Latitudinal Range
Source: Plants (Basel). 2022 Sep 23;11(19):2490. doi: 10.3390/plants11192490 (PMC9573048; doi:10.3390/plants11192490)
Supplement: Supplementary file 1 [file plants-11-02490-s001.zip]

Archive with 1 entries (1 files):
- plants-1877115-supplementary.pdf
